# Supplementary material for: Trends in Rescue and Rehabilitation of Marsupials Surviving the Australian 2019–2020 Bushfires
Source: Animals (Basel). 2024 Mar 27;14(7):1019. doi: 10.3390/ani14071019 (PMC11011103; doi:10.3390/ani14071019)
Supplement: Supplementary file 1 [file animals-14-01019-s001.zip]

Archive with 1 entries (1 files):
- animals-2875817-supplementary.pdf
